# Supplementary material for: Influence of Extremely High Pressure and Oxygen on Hydrocarbon-Enriched Microbial Communities in Sediments from the Challenger Deep, Mariana Trench
Source: Microorganisms. 2023 Mar 1;11(3):630. doi: 10.3390/microorganisms11030630 (PMC10052102; doi:10.3390/microorganisms11030630)
Supplement: Supplementary file 1 [file microorganisms-11-00630-s001.zip]

Archive with 2 entries (2 files):
- Figures S1 and S2.pdf
- Tables S1 and S2.xlsx
